# Supplementary material for: Application of diffusion tensor imaging and blood oxygenation level-dependent magnetic resonance imaging to assess bilateral renal function induced by Iohexol in rabbits
Source: BMC Nephrol. 2020 Jun 3;21:210. doi: 10.1186/s12882-020-01857-y (PMC7268285; doi:10.1186/s12882-020-01857-y)
Supplement: Supplementary file 1 — Additional file 1. Raw data of R2*, ADC and FA values of bilateral renal cortex, outer medulla and inner medulla (n = 6). [file 12882_2020_1857_MOESM1_ESM.xlsx]

## Sheet: Sheet1
BOLD	inner medulla						cortex						outer medulla
	baseline	1h	24h	48h	72h		baseline	1h	24h	48h	72h		baseline	1h	24h	48h	72h
EG-R	18.91	26.65	29.81	20.79	19.05		15.86	22.51	24.86	23.95	19.51		22.83	29.93	34.51	29.33	22.87
EG-R	20.39	26.07	28.67	23.29	21.15		17.86	23.08	24.28	19.75	19.98		23.63	27.55	33.09	28.05	22.44
EG-R	17.07	26.2	30.37	24.44	19.3		17.03	23.55	24.53	23.4	19.85		22.28	29.38	32.85	28.79	25.91
EG-R	19.42	24.91	28.89	23.53	21.49		17.33	24.99	25.99	22.88	17.67		21.75	26.97	34.92	27.36	24.35
EG-R	20.22	24.03	29.76	22.25	20.06		18.32	23.06	24.96	20.17	17.59		21.04	28.3	35.56	29.7	20.41
EG-R	18.29	26.2	30.79	21.61	18.01		19.01	25.47	29.47	24.3	19.26		23.18	27.4	34.03	28.8	25.83
EG-L	17	23.55	26.48	21.61	20.45		19.36	23.51	24.98	22.95	19.51		22.11	25.82	29.53	27.91	26.33
EG-L	18.52	22.48	25.78	22.98	21.05		17.96	23.08	24.28	21.75	19.98		22.47	26.12	28.28	25.73	22.13
EG-L	19.24	23.01	24.53	20.95	18.82		15.73	21.55	23.53	23.4	19.85		21.54	25.37	29.6	27.49	22.2
EG-L	19.59	22.36	26.29	19.09	17.51		17.43	21.99	22.99	17.88	16.67		23.24	24.84	28.23	24.97	23.15
EG-L	19.57	22.17	24.96	20.45	18		17.92	21.06	22.96	20.17	17.59		21.83	26.8	27.31	26.04	23.47
EG-L	17.43	23.9	25.33	20.87	19.59		16.51	23.47	24.47	21.3	19.26		20.88	24.31	28.68	25.36	21.28
CG-R	17	19.42	20.42	20.06	19.65		18.64	17.33	20.39	17.67	17.95		23.08	21.75	21.24	24.35	21.39
CG-R	20.36	20.22	22.14	18.01	19.8		20.39	18.32	17.32	17.59	20.26		23.03	21.04	22.33	20.41	21.33
CG-R	20.24	18.29	17.77	20.45	21.08		16.86	19.01	18.01	19.26	16.09		23.79	23.18	22.57	22.83	22.41
CG-R	20.42	19	20.96	21.05	18.71		20.39	19.36	18.73	19.51	20.26		21.24	22.11	23.04	23.33	21.83
CG-R	22.14	18.52	18.59	18.82	21.55		17.32	17.96	20.27	19.98	18.82		22.33	22.47	21.93	22.13	22.2
CG-R	17.77	19.24	16.58	17.51	20.35		18.01	15.73	16.31	19.85	20.35		22.57	21.54	26.39	22.2	21.06
CG-L	20.96	19.59	18.02	18	18.07		18.73	17.43	18.42	16.67	16.39		23.04	23.24	21.48	23.15	21.28
CG-L	18.59	19.57	18.43	19.59	18.11		20.27	17.92	17.09	17.59	18.5		21.93	21.83	22.2	23.47	23.51
CG-L	16.58	17.43	19.57	19.65	19.45		16.31	16.51	18.73	19.26	18.02		23.39	20.88	24.06	21.28	24.4
CG-L	18.02	17	19.05	19.8	18.75		18.42	18.64	19.98	17.95	18.15		21.48	23.08	22.89	21.39	21.34
CG-L	18.43	20.36	20.15	19.08	17.5		17.09	20.39	19.85	20.26	17.49		22.2	23.03	21.24	21.33	22.3
CG-L	19.57	20.24	19.3	18.71	18.63		18.73	16.86	17.67	16.09	16.39		24.06	23.79	23.07	22.41	22.28
ADC	inner medulla						cortex						outer medulla
	baseline	1h	24h	48h	72h		baseline	1h	24h	48h	72h		baseline	1h	24h	48h	72h
EG-R	1.53	1.34	1.13	1.4	1.54		1.65	1.44	1.2	1.43	1.61		1.55	1.36	1.14	1.42	1.56
EG-R	1.59	1.35	1.19	1.41	1.58		1.67	1.43	1.26	1.5	1.66		1.61	1.37	1.22	1.43	1.6
EG-R	1.6	1.33	1.14	1.37	1.57		1.68	1.47	1.18	1.49	1.63		1.62	1.35	1.17	1.39	1.59
EG-R	1.57	1.36	1.13	1.39	1.59		1.66	1.45	1.25	1.48	1.62		1.59	1.38	1.16	1.41	1.61
EG-R	1.55	1.3	1.13	1.4	1.6		1.69	1.43	1.23	1.52	1.64		1.57	1.32	1.15	1.42	1.62
EG-R	1.56	1.35	1.17	1.36	1.53		1.63	1.5	1.22	1.5	1.62		1.58	1.37	1.2	1.38	1.55
EG-L	1.55	1.36	1.21	1.4	1.52		1.64	1.49	1.27	1.46	1.61		1.57	1.38	1.24	1.42	1.54
EG-L	1.6	1.4	1.22	1.43	1.58		1.68	1.48	1.29	1.52	1.66		1.62	1.42	1.25	1.45	1.6
EG-L	1.54	1.41	1.2	1.4	1.57		1.68	1.52	1.31	1.53	1.67		1.56	1.43	1.23	1.42	1.59
EG-L	1.58	1.35	1.23	1.44	1.59		1.65	1.5	1.29	1.5	1.63		1.6	1.37	1.26	1.46	1.61
EG-L	1.57	1.4	1.28	1.41	1.57		1.66	1.49	1.28	1.52	1.64		1.59	1.42	1.31	1.43	1.59
EG-L	1.59	1.38	1.19	1.38	1.52		1.63	1.47	1.32	1.51	1.63		1.61	1.4	1.22	1.4	1.54
CG-R	1.6	1.57	1.58	1.6	1.54		1.65	1.66	1.66	1.64	1.64		1.62	1.59	1.6	1.55	1.56
CG-R	1.53	1.55	1.57	1.53	1.56		1.68	1.69	1.66	1.62	1.66		1.55	1.57	1.59	1.54	1.58
CG-R	1.52	1.56	1.59	1.52	1.6		1.68	1.63	1.64	1.61	1.65		1.54	1.58	1.61	1.6	1.54
CG-R	1.58	1.55	1.57	1.58	1.54		1.66	1.64	1.68	1.66	1.64		1.6	1.57	1.59	1.59	1.6
CG-R	1.57	1.6	1.52	1.57	1.58		1.66	1.68	1.69	1.67	1.63		1.59	1.62	1.54	1.61	1.59
CG-R	1.59	1.54	1.54	1.59	1.59		1.64	1.68	1.64	1.63	1.65		1.61	1.56	1.56	1.59	1.61
CG-L	1.57	1.58	1.56	1.57	1.57		1.68	1.65	1.66	1.64	1.63		1.59	1.6	1.58	1.54	1.59
CG-L	1.52	1.57	1.59	1.52	1.52		1.69	1.66	1.65	1.63	1.64		1.54	1.59	1.61	1.56	1.54
CG-L	1.54	1.59	1.55	1.54	1.54		1.64	1.63	1.64	1.64	1.63		1.56	1.61	1.57	1.58	1.56
CG-L	1.56	1.6	1.57	1.56	1.56		1.66	1.65	1.61	1.66	1.64		1.58	1.62	1.61	1.54	1.58
CG-L	1.59	1.53	1.59	1.52	1.55		1.65	1.68	1.66	1.65	1.66		1.61	1.55	1.62	1.6	1.57
CG-L	1.55	1.52	1.6	1.58	1.52		1.64	1.68	1.63	1.64	1.66		1.57	1.54	1.55	1.59	1.54
FA	inner medulla						cortex						outer medulla
	baseline	1h	24h	48h	72h		baseline	1h	24h	48h	72h		baseline	1h	24h	48h	72h
EG-R	0.47	0.41	0.33	0.45	0.47		0.36	0.31	0.25	0.35	0.37		0.4	0.34	0.26	0.33	0.38
EG-R	0.51	0.41	0.37	0.45	0.5		0.4	0.32	0.29	0.35	0.39		0.41	0.33	0.29	0.37	0.41
EG-R	0.51	0.4	0.34	0.43	0.49		0.4	0.31	0.26	0.33	0.39		0.42	0.36	0.25	0.37	0.39
EG-R	0.49	0.42	0.33	0.44	0.51		0.39	0.33	0.26	0.34	0.4		0.41	0.34	0.29	0.36	0.38
EG-R	0.48	0.38	0.33	0.45	0.51		0.38	0.29	0.25	0.35	0.4		0.42	0.33	0.28	0.38	0.39
EG-R	0.49	0.41	0.36	0.42	0.47		0.38	0.32	0.28	0.33	0.36		0.39	0.37	0.27	0.37	0.38
EG-L	0.48	0.42	0.39	0.45	0.46		0.38	0.33	0.3	0.35	0.36		0.39	0.37	0.3	0.35	0.38
EG-L	0.51	0.45	0.39	0.47	0.5		0.4	0.35	0.31	0.36	0.39		0.42	0.36	0.31	0.38	0.41
EG-L	0.47	0.45	0.38	0.45	0.49		0.37	0.35	0.3	0.35	0.39		0.42	0.38	0.32	0.39	0.41
EG-L	0.5	0.41	0.4	0.47	0.51		0.39	0.32	0.31	0.37	0.4		0.4	0.37	0.31	0.37	0.39
EG-L	0.49	0.45	0.43	0.45	0.49		0.39	0.35	0.34	0.35	0.39		0.41	0.37	0.31	0.38	0.39
EG-L	0.51	0.43	0.37	0.43	0.46		0.4	0.34	0.29	0.34	0.36		0.39	0.36	0.33	0.38	0.39
CG-R	0.51	0.49	0.5	0.51	0.47		0.4	0.39	0.39	0.4	0.37		0.4	0.41	0.41	0.41	0.39
CG-R	0.47	0.48	0.49	0.51	0.49		0.36	0.38	0.39	0.39	0.38		0.42	0.42	0.41	0.39	0.41
CG-R	0.46	0.49	0.51	0.47	0.46		0.36	0.38	0.4	0.36	0.36		0.42	0.39	0.39	0.39	0.4
CG-R	0.5	0.48	0.49	0.46	0.5		0.39	0.38	0.39	0.37	0.39		0.41	0.39	0.42	0.39	0.39
CG-R	0.49	0.51	0.46	0.5	0.49		0.39	0.4	0.36	0.38	0.39		0.41	0.42	0.42	0.39	0.39
CG-R	0.51	0.47	0.47	0.49	0.51		0.4	0.37	0.37	0.36	0.4		0.39	0.42	0.39	0.41	0.4
CG-L	0.49	0.5	0.49	0.51	0.49		0.39	0.39	0.38	0.39	0.39		0.42	0.4	0.41	0.4	0.39
CG-L	0.46	0.49	0.51	0.49	0.46		0.36	0.39	0.4	0.39	0.36		0.42	0.41	0.4	0.39	0.39
CG-L	0.47	0.51	0.48	0.46	0.47		0.37	0.4	0.38	0.4	0.37		0.39	0.39	0.39	0.39	0.39
CG-L	0.49	0.51	0.49	0.47	0.49		0.38	0.4	0.39	0.39	0.38		0.41	0.4	0.4	0.4	0.39
CG-L	0.51	0.47	0.49	0.49	0.48		0.4	0.36	0.39	0.36	0.38		0.4	0.42	0.41	0.39	0.41
CG-L	0.48	0.46	0.48	0.5	0.46		0.38	0.36	0.38	0.37	0.36		0.39	0.42	0.41	0.39	0.41
